# Supplementary material for: Genetic variation in ZmTIP1 contributes to root hair elongation and drought tolerance in maize
Source: Plant Biotechnol J. 2019 Nov 19;18(5):1271–83. doi: 10.1111/pbi.13290 (PMC7152618; doi:10.1111/pbi.13290)
Supplement: Supplementary file 5 — Table S1 Variations in the ZmTIP1 genomic region and their association with drought tolerance in maize. [file PBI-18-1271-s003.xlsx]

## Sheet: Sheet1
Table S1 Variations in the ZmTIP1 genomic region and their association with drought tolerance in maize.
Genetic variation in ZmTIP1was identified by re-sequencing the 4.1-kb genomic region containing the ZmTIP1gene in 166 maize inbred lines. The physical position of each variation was determined based on MaizeGDB release 5b.60. The association of each marker with drought tolerance was calculated by Tassel 5.0, using the standard MLM with MAF ≥ 0.05.
Marker	Model	INDEL-1514	SNP-1491	SNP-1489	INDEL-1487	SNP-1481	SNP-1480	SNP-1479	INDEL-1476	SNP-1472	SNP-1469	SNP-1467	SNP-1465	SNP-1464	SNP-1462	SNP-1461	SNP-1460	SNP-1457	INDEL-1456	SNP-1437	SNP-1435	SNP-1431	SNP-1430	SNP-1429	SNP-1427	SNP-1426	INDEL-1425	SNP-1412	SNP-1409	SNP-1407	INDEL-1407	SNP-1401	SNP-1399	INDEL-1399	SNP-1389	SNP-1385	SNP-1383	INDEL-1381	SNP-1374	SNP-1373	SNP-1372	SNP-1369	SNP-1367	SNP-1366	SNP-1365	SNP-1362	SNP-1359	SNP-1358	INDEL-1357
﹣Log10(Pobserved)	MLM	5.06697	5.06697	5.06697	5.06697	5.06697	5.06697	5.06697	5.06697	5.06697	5.06697	4.69338	5.06697	5.06697	5.06697	5.06697	5.06697	5.06697	5.06697	5.06697	5.06697	5.06697	5.06697	5.06697	5.06697	5.06697	5.06697	3.93323	4.42011	4.2247	4.39381	4.48761	5.06697	5.06697	5.06697	2.05306	5.06697	5.06697	5.06697	5.06697	3.88733	5.06697	5.06697	5.06697	5.06697	5.06697	5.06697	5.06697	5.06697
166 maize inbred lines	Alles	0/21	G/T	G/T	0/3	C/T	G/A	A/G	0/4	C/T	C/T	A/G	C/T	A/G	T/C	G/T	C/T	T/C	0/18	C/T	C/T	A/C/G	C/T	A/T	G/T	C/T	0/12	G/A	C/T	A/G	0/1	G/T/A	A/G	0/8	A/G	G/A	C/T	0/3	C/G	G/T	G/C/A/T	T/G	C/T	C/A	T/G	C/T	A/G	C/T	0/1
	CIMBL32	0	TT	TT	0	TT	AA	GG	0	TT	TT	GG	TT	GG	CC	TT	TT	CC	0	TT	TT	CC	TT	TT	TT	TT	0	AA	TT	GG	0	TT	GG	0	GG	GG	TT	0	GG	TT	CC	GG	TT	AA	GG	TT	GG	TT	0
	CML116	0	TT	TT	0	TT	AA	GG	0	TT	TT	AA	TT	GG	CC	TT	TT	CC	0	TT	TT	CC	TT	TT	TT	TT	0	GG	TT	GG	0	TT	GG	0	GG	GG	TT	0	GG	TT	CC	GG	TT	AA	GG	TT	GG	TT	0
	CML298	0	TT	TT	0	TT	AA	GG	0	TT	TT	GG	TT	GG	CC	TT	TT	CC	0	TT	TT	CC	TT	TT	TT	TT	0	AA	TT	GG	0	TT	GG	0	GG	GG	TT	0	GG	TT	CC	GG	TT	AA	GG	TT	GG	TT	0
	CIMBL89	0	TT	TT	0	TT	AA	GG	0	TT	TT	GG	TT	GG	CC	TT	TT	CC	0	TT	TT	CC	TT	TT	TT	TT	0	AA	TT	GG	0	TT	GG	0	GG	GG	TT	0	GG	TT	CC	GG	TT	AA	GG	TT	GG	TT	0
	CML192	0	TT	TT	0	TT	AA	GG	0	TT	TT	GG	TT	GG	CC	TT	TT	CC	0	TT	TT	CC	TT	TT	TT	TT	0	AA	TT	GG	0	TT	GG	0	GG	GG	TT	0	GG	TT	CC	GG	TT	AA	GG	TT	GG	TT	0
	CML115	0	TT	TT	0	TT	AA	GG	0	TT	TT	AA	TT	GG	CC	TT	TT	CC	0	TT	TT	CC	TT	TT	TT	TT	0	GG	TT	GG	0	TT	GG	0	GG	GG	TT	0	GG	TT	CC	GG	TT	AA	GG	TT	GG	TT	0
	CIMBL12	0	TT	TT	0	TT	AA	GG	0	TT	TT	GG	TT	GG	CC	TT	TT	CC	0	TT	TT	CC	TT	TT	TT	TT	0	GG	TT	GG	0	TT	GG	0	GG	GG	TT	0	GG	TT	CC	GG	TT	AA	GG	TT	GG	TT	0
	CIMBL1	0	TT	TT	0	TT	AA	GG	0	TT	TT	GG	TT	GG	CC	TT	TT	CC	0	TT	TT	CC	TT	TT	TT	TT	0	AA	TT	GG	0	TT	GG	0	GG	GG	TT	0	GG	TT	CC	GG	TT	AA	GG	TT	GG	TT	0
	CML69	0	TT	TT	0	TT	AA	GG	0	TT	TT	GG	TT	GG	CC	TT	TT	CC	0	TT	TT	CC	TT	TT	TT	TT	0	GG	TT	GG	0	TT	GG	0	GG	GG	TT	0	GG	TT	CC	GG	TT	AA	GG	TT	GG	TT	0
	CIMBL100	0	TT	TT	0	TT	AA	GG	0	TT	TT	GG	TT	GG	CC	TT	TT	CC	0	TT	TT	CC	TT	TT	TT	TT	0	AA	TT	GG	0	TT	GG	0	GG	GG	TT	0	GG	TT	CC	GG	TT	AA	GG	TT	GG	TT	0
	CML470	0	TT	TT	0	TT	AA	GG	0	TT	TT	GG	TT	GG	CC	TT	TT	CC	0	TT	TT	CC	TT	TT	TT	TT	0	AA	TT	GG	0	TT	GG	0	GG	GG	TT	0	GG	TT	CC	GG	TT	AA	GG	TT	GG	TT	0
	CIMBL116	0	TT	TT	0	TT	AA	GG	0	TT	TT	GG	TT	GG	CC	TT	TT	CC	0	TT	TT	CC	TT	TT	TT	TT	0	AA	TT	GG	0	TT	GG	0	GG	GG	TT	0	GG	TT	CC	GG	TT	AA	GG	TT	GG	TT	0
	CIMBL60	0	TT	TT	0	TT	AA	GG	0	TT	TT	GG	TT	GG	CC	TT	TT	CC	0	TT	TT	CC	TT	TT	TT	TT	0	GG	TT	GG	0	TT	GG	0	GG	GG	TT	0	GG	TT	CC	GG	TT	AA	GG	TT	GG	TT	0
	CIMBL150	0	TT	TT	0	TT	AA	GG	0	TT	TT	GG	TT	GG	CC	TT	TT	CC	0	TT	TT	CC	TT	TT	TT	TT	0	AA	TT	GG	0	TT	GG	0	GG	GG	TT	0	GG	TT	CC	GG	TT	AA	GG	TT	GG	TT	0
	CIMBL95	0	TT	TT	0	TT	AA	GG	0	TT	TT	GG	TT	GG	CC	TT	TT	CC	0	TT	TT	CC	TT	TT	TT	TT	0	GG	TT	GG	0	TT	GG	0	GG	GG	TT	0	GG	TT	CC	GG	TT	AA	GG	TT	GG	TT	0
	CML496	0	TT	TT	0	TT	AA	GG	0	TT	TT	GG	TT	GG	CC	TT	TT	CC	0	TT	TT	CC	TT	TT	TT	TT	0	GG	TT	GG	0	TT	GG	0	GG	GG	TT	0	GG	TT	CC	GG	TT	AA	GG	TT	GG	TT	0
	CIMBL21	0	TT	TT	0	TT	AA	GG	0	TT	TT	GG	TT	GG	CC	TT	TT	CC	0	TT	TT	CC	TT	TT	TT	TT	0	AA	TT	GG	0	TT	GG	0	GG	GG	TT	0	GG	TT	CC	GG	TT	AA	GG	TT	GG	TT	0
	CIMBL59	0	TT	TT	0	TT	AA	GG	0	TT	TT	GG	TT	GG	CC	TT	TT	CC	0	TT	TT	CC	TT	TT	TT	TT	0	GG	TT	GG	0	TT	GG	0	GG	GG	TT	0	GG	TT	CC	GG	TT	AA	GG	TT	GG	TT	0
	CIMBL11	0	TT	TT	0	TT	AA	GG	0	TT	TT	GG	TT	GG	CC	TT	TT	CC	0	TT	TT	CC	TT	TT	TT	TT	0	GG	TT	GG	0	TT	GG	0	GG	GG	TT	0	GG	TT	CC	GG	TT	AA	GG	TT	GG	TT	0
	CIMBL25	0	TT	TT	0	TT	AA	GG	0	TT	TT	AA	TT	GG	CC	TT	TT	CC	0	TT	TT	CC	TT	TT	TT	TT	0	GG	TT	AA	1	GG	GG	0	GG	GG	TT	0	GG	TT	TT	GG	TT	AA	GG	TT	GG	TT	0
	CML304	0	TT	TT	0	TT	AA	GG	0	TT	TT	GG	TT	GG	CC	TT	TT	CC	0	TT	TT	CC	TT	TT	TT	TT	0	GG	TT	GG	1	TT	GG	0	GG	GG	TT	0	GG	TT	CC	GG	TT	AA	GG	TT	GG	TT	0
	CML118	0	TT	TT	0	TT	AA	GG	0	TT	TT	GG	TT	GG	CC	TT	TT	CC	0	TT	TT	CC	TT	TT	TT	TT	0	AA	TT	GG	0	TT	GG	0	GG	GG	TT	0	GG	TT	CC	GG	TT	AA	GG	TT	GG	TT	0
	CML170	0	TT	TT	0	TT	AA	GG	0	TT	TT	AA	TT	GG	CC	TT	TT	CC	0	TT	TT	CC	TT	TT	TT	TT	0	AA	TT	GG	0	TT	GG	0	GG	GG	TT	0	GG	TT	CC	GG	TT	AA	GG	TT	GG	TT	0
	CIMBL124	0	TT	TT	0	TT	AA	GG	0	TT	TT	GG	TT	GG	CC	TT	TT	CC	0	TT	TT	CC	TT	TT	TT	TT	0	GG	TT	GG	0	TT	GG	0	GG	GG	TT	0	GG	TT	CC	GG	TT	AA	GG	TT	GG	TT	0
	CIMBL157	0	TT	TT	0	TT	AA	GG	0	TT	TT	GG	TT	GG	CC	TT	TT	CC	0	TT	TT	CC	TT	TT	TT	TT	0	AA	TT	GG	0	TT	GG	0	GG	GG	TT	0	GG	TT	CC	GG	TT	AA	GG	TT	GG	TT	0
	CIMBL70	0	TT	TT	0	TT	AA	GG	0	TT	TT	GG	TT	GG	CC	TT	TT	CC	0	TT	TT	CC	TT	TT	TT	TT	0	AA	TT	GG	0	TT	GG	0	GG	GG	TT	0	GG	TT	CC	GG	TT	AA	GG	TT	GG	TT	0
	CML32	0	TT	TT	0	TT	AA	GG	0	TT	TT	GG	TT	GG	CC	TT	TT	CC	0	TT	TT	CC	TT	TT	TT	TT	0	GG	TT	GG	0	TT	GG	0	GG	GG	TT	0	GG	TT	CC	GG	TT	AA	GG	TT	GG	TT	0
	CIMBL2	0	TT	TT	0	TT	AA	GG	0	TT	TT	GG	TT	GG	CC	TT	TT	CC	0	TT	TT	CC	TT	TT	TT	TT	0	GG	TT	GG	0	TT	GG	0	GG	GG	TT	0	GG	TT	CC	GG	TT	AA	GG	TT	GG	TT	0
	CIMBL77	0	TT	TT	0	TT	AA	GG	0	TT	TT	GG	TT	GG	CC	TT	TT	CC	0	TT	TT	CC	TT	TT	TT	TT	0	GG	TT	GG	0	TT	GG	0	GG	GG	TT	0	GG	TT	CC	GG	TT	AA	GG	TT	GG	TT	0
	CIMBL51	0	TT	TT	0	TT	AA	GG	0	TT	TT	GG	TT	GG	CC	TT	TT	CC	0	TT	TT	CC	TT	TT	TT	TT	0	AA	TT	GG	0	TT	GG	0	GG	GG	TT	0	GG	TT	CC	GG	TT	AA	GG	TT	GG	TT	0
	CIMBL55	0	TT	TT	0	TT	AA	GG	0	TT	TT	GG	TT	GG	CC	TT	TT	CC	0	TT	TT	CC	TT	TT	TT	TT	0	AA	TT	GG	0	TT	GG	0	GG	GG	TT	0	GG	TT	CC	GG	TT	AA	GG	TT	GG	TT	0
	CML163	0	TT	TT	0	TT	AA	GG	0	TT	TT	GG	TT	GG	CC	TT	TT	CC	0	TT	TT	CC	TT	TT	TT	TT	0	AA	TT	GG	0	TT	GG	0	GG	GG	TT	0	GG	TT	CC	GG	TT	AA	GG	TT	GG	TT	0
	CIMBL4	0	TT	TT	0	TT	AA	GG	0	TT	TT	GG	TT	GG	CC	TT	TT	CC	0	TT	TT	CC	TT	TT	TT	TT	0	AA	TT	GG	0	TT	GG	0	GG	GG	TT	0	GG	TT	CC	GG	TT	AA	GG	TT	GG	TT	0
	CIMBL10	0	TT	TT	0	TT	AA	GG	0	TT	TT	GG	TT	GG	CC	TT	TT	CC	0	TT	TT	CC	TT	TT	TT	TT	0	AA	TT	GG	0	TT	GG	0	GG	GG	TT	0	GG	TT	CC	GG	TT	AA	GG	TT	GG	TT	0
	CIMBL54	0	TT	TT	0	TT	AA	GG	0	TT	TT	GG	TT	GG	CC	TT	TT	CC	0	TT	TT	CC	TT	TT	TT	TT	0	AA	TT	GG	0	TT	GG	0	GG	GG	TT	0	GG	TT	CC	GG	TT	AA	GG	TT	GG	TT	0
	CIMBL48	0	TT	TT	0	TT	AA	GG	0	TT	TT	GG	TT	GG	CC	TT	TT	CC	0	TT	TT	CC	TT	TT	TT	TT	0	AA	TT	GG	0	TT	GG	0	GG	GG	TT	0	GG	TT	CC	GG	TT	AA	GG	TT	GG	TT	0
	CIMBL46	0	TT	TT	0	TT	AA	GG	0	TT	TT	AA	TT	GG	CC	TT	TT	CC	0	TT	TT	CC	TT	TT	TT	TT	0	AA	CC	AA	1	TT	GG	0	GG	GG	TT	0	GG	TT	CC	GG	TT	AA	GG	TT	GG	TT	0
	GEMS35	0	TT	TT	0	TT	AA	GG	0	TT	TT	GG	TT	GG	CC	TT	TT	CC	0	TT	TT	CC	TT	TT	TT	TT	0	GG	TT	GG	0	TT	GG	0	GG	GG	TT	0	GG	TT	CC	GG	TT	AA	GG	TT	GG	TT	0
	CIMBL141	0	TT	TT	0	TT	AA	GG	0	TT	TT	GG	TT	GG	CC	TT	TT	CC	0	TT	TT	CC	TT	TT	TT	TT	0	GG	TT	GG	0	TT	GG	0	GG	GG	TT	0	GG	TT	CC	GG	TT	AA	GG	TT	GG	TT	0
	CML50	0	TT	TT	0	TT	AA	GG	0	TT	TT	GG	TT	GG	CC	TT	TT	CC	0	TT	TT	CC	TT	TT	TT	TT	0	GG	TT	GG	0	TT	GG	0	GG	GG	TT	0	GG	TT	CC	GG	TT	AA	GG	TT	GG	TT	0
	CIMBL58	0	TT	TT	0	TT	AA	GG	0	TT	TT	GG	TT	GG	CC	TT	TT	CC	0	TT	TT	CC	TT	TT	TT	TT	0	AA	TT	GG	0	TT	GG	0	GG	GG	TT	0	GG	TT	CC	GG	TT	AA	GG	TT	GG	TT	0
	CML162	0	TT	TT	0	TT	AA	GG	0	TT	TT	GG	TT	GG	CC	TT	TT	CC	0	TT	TT	CC	TT	TT	TT	TT	0	GG	TT	GG	0	TT	GG	0	GG	GG	TT	0	GG	TT	CC	GG	TT	AA	GG	TT	GG	TT	0
	CML479	0	TT	TT	0	TT	AA	GG	0	TT	TT	GG	TT	GG	CC	TT	TT	CC	0	TT	TT	CC	TT	TT	TT	TT	0	AA	TT	GG	0	TT	GG	0	GG	GG	TT	0	GG	TT	CC	GG	TT	AA	GG	TT	GG	TT	0
	CML20	0	TT	TT	0	TT	AA	GG	0	TT	TT	GG	TT	GG	CC	TT	TT	CC	0	TT	TT	CC	TT	TT	TT	TT	0	GG	TT	GG	0	TT	GG	0	GG	GG	TT	0	GG	TT	CC	GG	TT	AA	GG	TT	GG	TT	0
	CIMBL115	0	TT	TT	0	TT	AA	GG	0	TT	TT	GG	TT	GG	CC	TT	TT	CC	0	TT	TT	CC	TT	TT	TT	TT	0	AA	TT	GG	0	TT	GG	0	GG	GG	TT	0	GG	TT	CC	GG	TT	AA	GG	TT	GG	TT	0
	CIMBL28	0	TT	TT	0	TT	AA	GG	0	TT	TT	GG	TT	GG	CC	TT	TT	CC	0	TT	TT	CC	TT	TT	TT	TT	0	GG	TT	GG	0	TT	GG	0	GG	GG	TT	0	GG	TT	CC	GG	TT	AA	GG	TT	GG	TT	0
	JH96C	0	TT	TT	0	TT	AA	GG	0	TT	TT	GG	TT	GG	CC	TT	TT	CC	0	TT	TT	CC	TT	TT	TT	TT	0	GG	TT	GG	0	TT	GG	0	GG	GG	TT	0	GG	TT	CC	GG	TT	AA	GG	TT	GG	TT	0
	CIMBL17	0	TT	TT	0	TT	AA	GG	0	TT	TT	GG	TT	GG	CC	TT	TT	CC	0	TT	TT	CC	TT	TT	TT	TT	0	GG	TT	GG	0	TT	GG	0	GG	GG	TT	0	GG	TT	CC	GG	TT	AA	GG	TT	GG	TT	0
	GEMS10	0	TT	TT	0	TT	AA	GG	0	TT	TT	GG	TT	GG	CC	TT	TT	CC	0	TT	TT	CC	TT	TT	TT	TT	0	GG	TT	GG	0	TT	GG	0	GG	GG	TT	0	GG	TT	CC	GG	TT	AA	GG	TT	GG	TT	0
	Tian77	0	TT	TT	0	TT	AA	GG	0	TT	TT	GG	TT	GG	CC	TT	TT	CC	0	TT	TT	CC	TT	TT	TT	TT	0	GG	TT	GG	0	TT	GG	0	GG	GG	TT	0	GG	TT	CC	GG	TT	AA	GG	TT	GG	TT	0
	GEMS37	0	TT	TT	0	TT	AA	GG	0	TT	TT	GG	TT	GG	CC	TT	TT	CC	0	TT	TT	CC	TT	TT	TT	TT	0	GG	CC	AA	1	TT	GG	0	GG	GG	TT	0	GG	TT	CC	GG	TT	AA	GG	TT	GG	TT	0
	238	0	TT	TT	0	TT	AA	GG	0	TT	TT	GG	TT	GG	CC	TT	TT	CC	0	TT	TT	CC	TT	TT	TT	TT	0	GG	TT	GG	0	TT	GG	0	GG	GG	TT	0	GG	TT	CC	GG	TT	AA	GG	TT	GG	TT	0
	CIMBL87	0	TT	TT	0	TT	AA	GG	0	TT	TT	GG	TT	GG	CC	TT	TT	CC	0	TT	TT	CC	TT	TT	TT	TT	0	GG	TT	GG	0	TT	GG	0	GG	GG	TT	0	GG	TT	CC	GG	TT	AA	GG	TT	GG	TT	0
	CIMBL153	0	TT	TT	0	TT	AA	GG	0	TT	TT	GG	TT	GG	CC	TT	TT	CC	0	TT	TT	CC	TT	TT	TT	TT	0	GG	TT	GG	0	TT	GG	0	GG	GG	TT	0	GG	TT	CC	GG	TT	AA	GG	TT	GG	TT	0
	CIMBL19	0	TT	TT	0	TT	AA	GG	0	TT	TT	GG	TT	GG	CC	TT	TT	CC	0	TT	TT	CC	TT	TT	TT	TT	0	GG	TT	GG	0	TT	GG	0	GG	GG	TT	0	GG	TT	CC	GG	TT	AA	GG	TT	GG	TT	0
	CIMBL121	0	TT	TT	0	TT	AA	GG	0	TT	TT	GG	TT	GG	CC	TT	TT	CC	0	TT	TT	CC	TT	TT	TT	TT	0	AA	TT	GG	0	TT	GG	0	GG	GG	TT	0	GG	TT	CC	GG	TT	AA	GG	TT	GG	TT	0
	CIMBL3	0	TT	TT	0	TT	AA	GG	0	TT	TT	GG	TT	GG	CC	TT	TT	CC	0	TT	TT	CC	TT	TT	TT	TT	0	AA	TT	GG	0	TT	GG	0	GG	GG	TT	0	GG	TT	CC	GG	TT	AA	GG	TT	GG	TT	0
	CML493	0	TT	TT	0	TT	AA	GG	0	TT	TT	GG	TT	GG	CC	TT	TT	CC	0	TT	TT	CC	TT	TT	TT	TT	0	GG	TT	GG	0	TT	GG	0	GG	GG	TT	0	GG	TT	CC	GG	TT	AA	GG	TT	GG	TT	0
	CML134	0	TT	TT	0	TT	AA	GG	0	TT	TT	GG	TT	GG	CC	TT	TT	CC	0	TT	TT	CC	TT	TT	TT	TT	0	GG	CC	AA	1	TT	GG	0	GG	GG	TT	0	GG	TT	CC	GG	TT	AA	GG	TT	GG	TT	0
	R15X1141	0	TT	TT	0	TT	AA	GG	0	TT	TT	GG	TT	GG	CC	TT	TT	CC	0	TT	TT	CC	TT	TT	TT	TT	0	GG	TT	GG	0	TT	GG	0	GG	GG	TT	0	GG	TT	CC	GG	TT	AA	GG	TT	GG	TT	0
	CML114	0	TT	TT	0	TT	AA	GG	0	TT	TT	GG	TT	GG	CC	TT	TT	CC	0	TT	TT	CC	TT	TT	TT	TT	0	GG	TT	GG	0	TT	GG	0	GG	GG	TT	0	GG	TT	CC	GG	TT	AA	GG	TT	GG	TT	0
	GEMS46	0	TT	TT	0	TT	AA	GG	0	TT	TT	AA	TT	GG	CC	TT	TT	CC	0	TT	TT	CC	TT	TT	TT	TT	0	GG	TT	GG	0	TT	GG	0	GG	GG	TT	0	GG	TT	CC	GG	TT	AA	GG	TT	GG	TT	0
	CIMBL62	0	TT	TT	0	TT	AA	GG	0	TT	TT	GG	TT	GG	CC	TT	TT	CC	0	TT	TT	CC	TT	TT	TT	TT	0	AA	TT	GG	0	TT	GG	0	GG	GG	TT	0	GG	TT	CC	GG	TT	AA	GG	TT	GG	TT	0
	CIMBL91	0	TT	TT	0	TT	AA	GG	0	TT	TT	GG	TT	GG	CC	TT	TT	CC	0	TT	TT	CC	TT	TT	TT	TT	0	AA	TT	GG	0	TT	GG	0	GG	GG	TT	0	GG	TT	CC	GG	TT	AA	GG	TT	GG	TT	0
	CML432	21	GG	GG	3	CC	GG	AA	4	CC	CC	AA	CC	AA	TT	GG	CC	TT	18	CC	CC	AA	CC	AA	GG	CC	12	GG	CC	AA	1	GG	AA	8	AA	GG	CC	3	CC	GG	GG	TT	CC	CC	TT	CC	AA	CC	1
	CIMBL139	21	GG	GG	3	CC	GG	AA	4	CC	CC	AA	CC	AA	TT	GG	CC	TT	18	CC	CC	AA	CC	AA	GG	CC	12	GG	CC	AA	1	GG	AA	8	AA	AA	CC	3	CC	GG	GG	TT	CC	CC	TT	CC	AA	CC	1
	CIMBL40	21	GG	GG	3	CC	GG	AA	4	CC	CC	AA	CC	AA	TT	GG	CC	TT	18	CC	CC	AA	CC	AA	GG	CC	12	GG	CC	AA	1	GG	AA	8	AA	GG	CC	3	CC	GG	GG	TT	CC	CC	TT	CC	AA	CC	1
	CIMBL99	21	GG	GG	3	CC	GG	AA	4	CC	CC	AA	CC	AA	TT	GG	CC	TT	18	CC	CC	AA	CC	AA	GG	CC	12	GG	CC	AA	1	GG	AA	8	AA	GG	CC	3	CC	GG	GG	TT	CC	CC	TT	CC	AA	CC	1
	Dan599	21	GG	GG	3	CC	GG	AA	4	CC	CC	AA	CC	AA	TT	GG	CC	TT	18	CC	CC	AA	CC	AA	GG	CC	12	GG	CC	AA	1	AA	AA	8	AA	GG	CC	3	CC	GG	AA	TT	CC	CC	TT	CC	AA	CC	1
	CML480	21	GG	GG	3	CC	GG	AA	4	CC	CC	AA	CC	AA	TT	GG	CC	TT	18	CC	CC	AA	CC	AA	GG	CC	12	GG	CC	AA	1	AA	AA	8	AA	GG	CC	3	CC	GG	AA	TT	CC	CC	TT	CC	AA	CC	1
	CIMBL96	21	GG	GG	3	CC	GG	AA	4	CC	CC	AA	CC	AA	TT	GG	CC	TT	18	CC	CC	AA	CC	AA	GG	CC	12	GG	CC	AA	1	GG	AA	8	AA	GG	CC	3	CC	GG	GG	TT	CC	CC	TT	CC	AA	CC	1
	CML454	21	GG	GG	3	CC	GG	AA	4	CC	CC	AA	CC	AA	TT	GG	CC	TT	18	CC	CC	AA	CC	AA	GG	CC	12	GG	CC	AA	1	AA	AA	8	AA	GG	CC	3	CC	GG	AA	TT	CC	CC	TT	CC	AA	CC	1
	CIMBL68	21	GG	GG	3	CC	GG	AA	4	CC	CC	AA	CC	AA	TT	GG	CC	TT	18	CC	CC	AA	CC	AA	GG	CC	12	GG	CC	AA	1	GG	AA	8	AA	GG	CC	3	CC	GG	GG	TT	CC	CC	TT	CC	AA	CC	1
	CIMBL23	21	GG	GG	3	CC	GG	AA	4	CC	CC	AA	CC	AA	TT	GG	CC	TT	18	CC	CC	AA	CC	AA	GG	CC	12	GG	CC	AA	1	AA	AA	8	AA	GG	CC	3	CC	GG	AA	TT	CC	CC	TT	CC	AA	CC	1
	CIMBL84	21	GG	GG	3	CC	GG	AA	4	CC	CC	AA	CC	AA	TT	GG	CC	TT	18	CC	CC	AA	CC	AA	GG	CC	12	GG	CC	AA	1	GG	AA	8	AA	AA	CC	3	CC	GG	GG	TT	CC	CC	TT	CC	AA	CC	1
	CML31	21	GG	GG	3	CC	GG	AA	4	CC	CC	AA	CC	AA	TT	GG	CC	TT	18	CC	CC	AA	CC	AA	GG	CC	12	GG	CC	AA	1	GG	AA	8	AA	GG	CC	3	CC	GG	GG	TT	CC	CC	TT	CC	AA	CC	1
	CML327	21	GG	GG	3	CC	GG	AA	4	CC	CC	AA	CC	AA	TT	GG	CC	TT	18	CC	CC	AA	CC	AA	GG	CC	12	GG	CC	AA	1	GG	AA	8	AA	AA	CC	3	CC	GG	GG	TT	CC	CC	TT	CC	AA	CC	1
	CML172	21	GG	GG	3	CC	GG	AA	4	CC	CC	AA	CC	AA	TT	GG	CC	TT	18	CC	CC	AA	CC	AA	GG	CC	12	GG	CC	AA	1	GG	AA	8	AA	GG	CC	3	CC	GG	GG	TT	CC	CC	TT	CC	AA	CC	1
	CIMBL90	21	GG	GG	3	CC	GG	AA	4	CC	CC	AA	CC	AA	TT	GG	CC	TT	18	CC	CC	AA	CC	AA	GG	CC	12	GG	CC	AA	1	GG	AA	8	AA	AA	CC	3	CC	GG	GG	TT	CC	CC	TT	CC	AA	CC	1
	SC55	21	GG	GG	3	CC	GG	AA	4	CC	CC	AA	CC	AA	TT	GG	CC	TT	18	CC	CC	AA	CC	AA	GG	CC	12	GG	CC	AA	1	AA	AA	8	AA	GG	CC	3	CC	GG	AA	TT	CC	CC	TT	CC	AA	CC	1
	CIMBL93	21	GG	GG	3	CC	GG	AA	4	CC	CC	AA	CC	AA	TT	GG	CC	TT	18	CC	CC	AA	CC	AA	GG	CC	12	GG	CC	AA	1	GG	AA	8	AA	GG	CC	3	CC	GG	GG	TT	CC	CC	TT	CC	AA	CC	1
	CIMBL94	21	GG	GG	3	CC	GG	AA	4	CC	CC	AA	CC	AA	TT	GG	CC	TT	18	CC	CC	AA	CC	AA	GG	CC	12	GG	CC	AA	1	GG	AA	8	AA	GG	CC	3	CC	GG	GG	TT	CC	CC	TT	CC	AA	CC	1
	CML422	21	GG	GG	3	CC	GG	AA	4	CC	CC	AA	CC	AA	TT	GG	CC	TT	18	CC	CC	AA	CC	AA	GG	CC	12	GG	CC	AA	1	AA	AA	8	AA	GG	CC	3	CC	GG	AA	TT	CC	CC	TT	CC	AA	CC	1
	CIMBL27	21	GG	GG	3	CC	GG	AA	4	CC	CC	AA	CC	AA	TT	GG	CC	TT	18	CC	CC	AA	CC	AA	GG	CC	12	GG	CC	AA	1	GG	AA	8	AA	GG	CC	3	CC	GG	GG	TT	CC	CC	TT	CC	AA	CC	1
	CML433	21	GG	GG	3	CC	GG	AA	4	CC	CC	AA	CC	AA	TT	GG	CC	TT	18	CC	CC	AA	CC	AA	GG	CC	12	GG	CC	AA	1	GG	AA	8	AA	GG	CC	3	CC	GG	GG	TT	CC	CC	TT	CC	AA	CC	1
	CIMBL18	21	GG	GG	3	CC	GG	AA	4	CC	CC	AA	CC	AA	TT	GG	CC	TT	18	CC	CC	AA	CC	AA	GG	CC	12	GG	CC	AA	1	AA	AA	8	AA	GG	CC	3	CC	GG	AA	TT	CC	CC	TT	CC	AA	CC	1
	CIMBL109	21	GG	GG	3	CC	GG	AA	4	CC	CC	AA	CC	AA	TT	GG	CC	TT	18	CC	CC	AA	CC	AA	GG	CC	12	GG	CC	AA	1	GG	AA	8	AA	AA	CC	3	CC	GG	GG	TT	CC	CC	TT	CC	AA	CC	1
	CIMBL140	21	GG	GG	3	CC	GG	AA	4	CC	CC	AA	CC	AA	TT	GG	CC	TT	18	CC	CC	AA	CC	AA	GG	CC	12	GG	CC	AA	1	GG	AA	8	AA	AA	CC	3	CC	GG	GG	TT	CC	CC	TT	CC	AA	CC	1
	CIMBL133	21	GG	GG	3	CC	GG	AA	4	CC	CC	AA	CC	AA	TT	GG	CC	TT	18	CC	CC	AA	CC	AA	GG	CC	12	GG	CC	AA	1	AA	AA	8	AA	GG	CC	3	CC	GG	AA	TT	CC	CC	TT	CC	AA	CC	1
	CIMBL92	21	GG	GG	3	CC	GG	AA	4	CC	CC	AA	CC	AA	TT	GG	CC	TT	18	CC	CC	AA	CC	AA	GG	CC	12	GG	CC	AA	1	AA	AA	8	AA	GG	CC	3	CC	GG	AA	TT	CC	CC	TT	CC	AA	CC	1
	CIMBL113	21	GG	GG	3	CC	GG	AA	4	CC	CC	AA	CC	AA	TT	GG	CC	TT	18	CC	CC	AA	CC	AA	GG	CC	12	GG	CC	AA	1	GG	AA	8	AA	GG	CC	3	CC	GG	GG	TT	CC	CC	TT	CC	AA	CC	1
	TY3	21	GG	GG	3	CC	GG	AA	4	CC	CC	AA	CC	AA	TT	GG	CC	TT	18	CC	CC	AA	CC	AA	GG	CC	12	GG	CC	AA	1	GG	AA	8	AA	GG	CC	3	CC	GG	GG	TT	CC	CC	TT	CC	AA	CC	1
	TY11	21	GG	GG	3	CC	GG	AA	4	CC	CC	AA	CC	AA	TT	GG	CC	TT	18	CC	CC	AA	CC	AA	GG	CC	12	GG	CC	AA	1	GG	AA	8	AA	GG	CC	3	CC	GG	GG	TT	CC	CC	TT	CC	AA	CC	1
	GEMS9	21	GG	GG	3	CC	GG	AA	4	CC	CC	AA	CC	AA	TT	GG	CC	TT	18	CC	CC	AA	CC	AA	GG	CC	12	GG	CC	AA	1	GG	AA	8	AA	GG	CC	3	CC	GG	GG	TT	CC	CC	TT	CC	AA	CC	1
	GEMS58	21	GG	GG	3	CC	GG	AA	4	CC	CC	AA	CC	AA	TT	GG	CC	TT	18	CC	CC	AA	CC	AA	GG	CC	12	GG	CC	AA	1	GG	AA	8	AA	GG	CC	3	CC	GG	GG	TT	CC	CC	TT	CC	AA	CC	1
	835a	21	GG	GG	3	CC	GG	AA	4	CC	CC	AA	CC	AA	TT	GG	CC	TT	18	CC	CC	AA	CC	AA	GG	CC	12	GG	CC	AA	1	AA	AA	8	AA	GG	CC	3	CC	GG	AA	TT	CC	CC	TT	CC	AA	CC	1
	GEMS41	21	GG	GG	3	CC	GG	AA	4	CC	CC	AA	CC	AA	TT	GG	CC	TT	18	CC	CC	AA	CC	AA	GG	CC	12	GG	CC	AA	1	GG	AA	8	AA	GG	CC	3	CC	GG	GG	TT	CC	CC	TT	CC	AA	CC	1
	Shen5003	21	GG	GG	3	CC	GG	AA	4	CC	CC	AA	CC	AA	TT	GG	CC	TT	18	CC	CC	GG	CC	AA	GG	CC	12	GG	CC	GG	1	GG	AA	8	AA	GG	CC	3	CC	GG	GG	TT	CC	CC	TT	CC	AA	CC	1
	GEMS31	21	GG	GG	3	CC	GG	AA	4	CC	CC	AA	CC	AA	TT	GG	CC	TT	18	CC	CC	AA	CC	AA	GG	CC	12	GG	CC	AA	1	GG	AA	8	AA	GG	CC	3	CC	GG	GG	TT	CC	CC	TT	CC	AA	CC	1
	TY6	21	GG	GG	3	CC	GG	AA	4	CC	CC	AA	CC	AA	TT	GG	CC	TT	18	CC	CC	AA	CC	AA	GG	CC	12	GG	CC	AA	1	GG	AA	8	AA	GG	CC	3	CC	GG	GG	TT	CC	CC	TT	CC	AA	CC	1
	GEMS30	21	GG	GG	3	CC	GG	AA	4	CC	CC	AA	CC	AA	TT	GG	CC	TT	18	CC	CC	AA	CC	AA	GG	CC	12	GG	CC	AA	1	AA	AA	8	AA	GG	CC	3	CC	GG	AA	TT	CC	CC	TT	CC	AA	CC	1
	GEMS21	21	GG	GG	3	CC	GG	AA	4	CC	CC	AA	CC	AA	TT	GG	CC	TT	18	CC	CC	AA	CC	AA	GG	CC	12	GG	CC	AA	1	AA	AA	8	AA	GG	CC	3	CC	GG	AA	TT	CC	CC	TT	CC	AA	CC	1
	268	21	GG	GG	3	CC	GG	AA	4	CC	CC	AA	CC	AA	TT	GG	CC	TT	18	CC	CC	AA	CC	AA	GG	CC	12	GG	CC	AA	1	GG	AA	8	AA	GG	CC	3	CC	GG	GG	TT	CC	CC	TT	CC	AA	CC	1
	MO113	21	GG	GG	3	CC	GG	AA	4	CC	CC	AA	CC	AA	TT	GG	CC	TT	18	CC	CC	AA	CC	AA	GG	CC	12	GG	CC	AA	1	GG	AA	8	AA	GG	CC	3	CC	GG	GG	TT	CC	CC	TT	CC	AA	CC	1
	By813	21	GG	GG	3	CC	GG	AA	4	CC	CC	AA	CC	AA	TT	GG	CC	TT	18	CC	CC	AA	CC	AA	GG	CC	12	GG	CC	AA	1	GG	AA	8	AA	GG	CC	3	CC	GG	GG	TT	CC	CC	TT	CC	AA	CC	1
	By804	21	GG	GG	3	CC	GG	AA	4	CC	CC	AA	CC	AA	TT	GG	CC	TT	18	CC	CC	AA	CC	AA	GG	CC	12	GG	CC	AA	1	GG	AA	8	AA	GG	CC	3	CC	GG	GG	TT	CC	CC	TT	CC	AA	CC	1
	GEMS60	21	GG	GG	3	CC	GG	AA	4	CC	CC	AA	CC	AA	TT	GG	CC	TT	18	CC	CC	AA	CC	AA	GG	CC	12	GG	CC	AA	1	AA	AA	8	AA	GG	CC	3	CC	GG	AA	TT	CC	CC	TT	CC	AA	CC	1
	GEMS14	21	GG	GG	3	CC	GG	AA	4	CC	CC	AA	CC	AA	TT	GG	CC	TT	18	CC	CC	AA	CC	AA	GG	CC	12	GG	CC	AA	1	GG	AA	8	AA	GG	CC	3	CC	GG	AA	TT	CC	CC	TT	CC	AA	CC	1
	Zheng30	21	GG	GG	3	CC	GG	AA	4	CC	CC	AA	CC	AA	TT	GG	CC	TT	18	CC	CC	AA	CC	AA	GG	CC	12	GG	CC	AA	1	GG	AA	8	AA	GG	CC	3	CC	GG	GG	TT	CC	CC	TT	CC	AA	CC	1
	LXN	21	GG	GG	3	CC	GG	AA	4	CC	CC	AA	CC	AA	TT	GG	CC	TT	18	CC	CC	AA	CC	AA	GG	CC	12	GG	CC	AA	1	AA	AA	8	AA	GG	CC	3	CC	GG	AA	TT	CC	CC	TT	CC	AA	CC	1
	CI7	21	GG	GG	3	CC	GG	AA	4	CC	CC	AA	CC	AA	TT	GG	CC	TT	18	CC	CC	AA	CC	AA	GG	CC	12	GG	CC	AA	1	AA	AA	8	AA	GG	CC	3	CC	GG	AA	TT	CC	CC	TT	CC	AA	CC	1
	05WN230	21	GG	GG	3	CC	GG	AA	4	CC	CC	AA	CC	AA	TT	GG	CC	TT	18	CC	CC	AA	CC	AA	GG	CC	12	GG	CC	AA	1	AA	AA	8	AA	GG	CC	3	CC	GG	AA	TT	CC	CC	TT	CC	AA	CC	1
	By4839	21	GG	GG	3	CC	GG	AA	4	CC	CC	AA	CC	AA	TT	GG	CC	TT	18	CC	CC	AA	CC	AA	GG	CC	12	GG	CC	AA	1	GG	AA	8	AA	GG	CC	3	CC	GG	GG	TT	CC	CC	TT	CC	AA	CC	1
	D863F	21	GG	GG	3	CC	GG	AA	4	CC	CC	AA	CC	AA	TT	GG	CC	TT	18	CC	CC	AA	CC	AA	GG	CC	12	GG	CC	AA	1	AA	AA	8	AA	GG	CC	3	CC	GG	AA	TT	CC	CC	TT	CC	AA	CC	1
	GEMS64	21	GG	GG	3	CC	GG	AA	4	CC	CC	AA	CC	AA	TT	GG	CC	TT	18	CC	CC	AA	CC	AA	GG	CC	12	GG	CC	AA	1	AA	AA	8	AA	GG	CC	3	CC	GG	AA	TT	CC	CC	TT	CC	AA	CC	1
	GEMS65	21	GG	GG	3	CC	GG	AA	4	CC	CC	AA	CC	AA	TT	GG	CC	TT	18	CC	CC	AA	CC	AA	GG	CC	12	GG	CC	AA	1	AA	AA	8	AA	GG	CC	3	CC	GG	AA	TT	CC	CC	TT	CC	AA	CC	1
	526018	21	GG	GG	3	CC	GG	AA	4	CC	CC	AA	CC	AA	TT	GG	CC	TT	18	CC	CC	AA	CC	AA	GG	CC	12	GG	CC	AA	1	AA	AA	8	AA	GG	CC	3	CC	GG	AA	TT	CC	CC	TT	CC	AA	CC	1
	Ji63	21	GG	GG	3	CC	GG	AA	4	CC	CC	AA	CC	AA	TT	GG	CC	TT	18	CC	CC	AA	CC	AA	GG	CC	12	GG	CC	AA	1	GG	AA	8	AA	GG	CC	3	CC	GG	GG	TT	CC	CC	TT	CC	AA	CC	1
	GEMS62	21	GG	GG	3	CC	GG	AA	4	CC	CC	AA	CC	AA	TT	GG	CC	TT	18	CC	CC	AA	CC	AA	GG	CC	12	GG	CC	AA	1	AA	AA	8	AA	GG	CC	3	CC	GG	AA	TT	CC	CC	TT	CC	AA	CC	1
	K10	21	GG	GG	3	CC	GG	AA	4	CC	CC	AA	CC	AA	TT	GG	CC	TT	18	CC	CC	AA	CC	AA	GG	CC	12	GG	CC	AA	1	GG	AA	8	AA	GG	CC	3	CC	GG	GG	TT	CC	CC	TT	CC	AA	CC	1
	303WX	21	GG	GG	3	CC	GG	AA	4	CC	CC	AA	CC	AA	TT	GG	CC	TT	18	CC	CC	AA	CC	AA	GG	CC	12	GG	CC	AA	1	AA	AA	8	AA	GG	CC	3	CC	GG	AA	TT	CC	CC	TT	CC	AA	CC	1
	GEMS42	21	GG	GG	3	CC	GG	AA	4	CC	CC	AA	CC	AA	TT	GG	CC	TT	18	CC	CC	AA	CC	AA	GG	CC	12	GG	CC	AA	1	GG	AA	8	AA	GG	CC	3	CC	GG	GG	TT	CC	CC	TT	CC	AA	CC	1
	MO17	21	GG	GG	3	CC	GG	AA	4	CC	CC	AA	CC	AA	TT	GG	CC	TT	18	CC	CC	AA	CC	AA	GG	CC	12	GG	CC	AA	1	GG	AA	8	AA	GG	CC	3	CC	GG	GG	TT	CC	CC	TT	CC	AA	CC	1
	GEMS29	21	GG	GG	3	CC	GG	AA	4	CC	CC	AA	CC	AA	TT	GG	CC	TT	18	CC	CC	AA	CC	AA	GG	CC	12	GG	CC	AA	1	AA	AA	8	AA	GG	CC	3	CC	GG	AA	TT	CC	CC	TT	CC	AA	CC	1
	By4960	21	GG	GG	3	CC	GG	AA	4	CC	CC	AA	CC	AA	TT	GG	CC	TT	18	CC	CC	AA	CC	AA	GG	CC	12	GG	CC	AA	1	GG	AA	8	AA	GG	CC	3	CC	GG	GG	TT	CC	CC	TT	CC	AA	CC	1
	4019	21	GG	GG	3	CC	GG	AA	4	CC	CC	AA	CC	AA	TT	GG	CC	TT	18	CC	CC	AA	CC	AA	GG	CC	12	GG	CC	AA	1	GG	AA	8	AA	GG	CC	3	CC	GG	GG	TT	CC	CC	TT	CC	AA	CC	1
	ZZ03	21	GG	GG	3	CC	GG	AA	4	CC	CC	AA	CC	AA	TT	GG	CC	TT	18	CC	CC	AA	CC	AA	GG	CC	12	GG	CC	AA	1	AA	AA	8	AA	GG	CC	3	CC	GG	AA	TT	CC	CC	TT	CC	AA	CC	1
	GEMS59	21	GG	GG	3	CC	GG	AA	4	CC	CC	AA	CC	AA	TT	GG	CC	TT	18	CC	CC	AA	CC	AA	GG	CC	12	GG	CC	AA	1	AA	AA	8	AA	GG	CC	3	CC	GG	AA	TT	CC	CC	TT	CC	AA	CC	1
	GEMS1	21	GG	GG	3	CC	GG	AA	4	CC	CC	AA	CC	AA	TT	GG	CC	TT	18	CC	CC	AA	CC	AA	GG	CC	12	GG	CC	AA	1	GG	AA	8	AA	AA	CC	3	CC	GG	GG	TT	CC	CC	TT	CC	AA	CC	1
	GEMS50	21	GG	GG	3	CC	GG	AA	4	CC	CC	AA	CC	AA	TT	GG	CC	TT	18	CC	CC	AA	CC	AA	GG	CC	12	GG	CC	AA	1	AA	AA	8	AA	GG	CC	3	CC	GG	AA	TT	CC	CC	TT	CC	AA	CC	1
	Dan3130	21	GG	GG	3	CC	GG	AA	4	CC	CC	AA	CC	AA	TT	GG	CC	TT	18	CC	CC	AA	CC	AA	GG	CC	12	GG	CC	AA	1	GG	AA	8	AA	GG	CC	3	CC	GG	GG	TT	CC	CC	TT	CC	AA	CC	1
	B111	21	GG	GG	3	CC	GG	AA	4	CC	CC	AA	CC	AA	TT	GG	CC	TT	18	CC	CC	AA	CC	AA	GG	CC	12	GG	CC	AA	1	GG	AA	8	AA	AA	CC	3	CC	GG	GG	TT	CC	CC	TT	CC	AA	CC	1
	BS16	21	GG	GG	3	CC	GG	AA	4	CC	CC	AA	CC	AA	TT	GG	CC	TT	18	CC	CC	AA	CC	AA	GG	CC	12	GG	CC	AA	1	GG	AA	8	AA	GG	CC	3	CC	GG	GG	TT	CC	CC	TT	CC	AA	CC	1
	By807	21	GG	GG	3	CC	GG	AA	4	CC	CC	AA	CC	AA	TT	GG	CC	TT	18	CC	CC	AA	CC	AA	GG	CC	12	GG	CC	AA	1	GG	AA	8	AA	GG	CC	3	CC	GG	GG	TT	CC	CC	TT	CC	AA	CC	1
	GEMS28	21	GG	GG	3	CC	GG	AA	4	CC	CC	AA	CC	AA	TT	GG	CC	TT	18	CC	CC	AA	CC	AA	GG	CC	12	GG	CC	AA	1	GG	AA	8	AA	AA	CC	3	CC	GG	GG	TT	CC	CC	TT	CC	AA	CC	1
	GEMS44	21	GG	GG	3	CC	GG	AA	4	CC	CC	AA	CC	AA	TT	GG	CC	TT	18	CC	CC	AA	CC	AA	GG	CC	12	GG	CC	AA	1	GG	AA	8	AA	GG	CC	3	CC	GG	GG	TT	CC	CC	TT	CC	AA	CC	1
	4F1	21	GG	GG	3	CC	GG	AA	4	CC	CC	AA	CC	AA	TT	GG	CC	TT	18	CC	CC	AA	CC	AA	GG	CC	12	GG	CC	AA	1	GG	AA	8	AA	GG	CC	3	CC	GG	GG	TT	CC	CC	TT	CC	AA	CC	1
	LK11	21	GG	GG	3	CC	GG	AA	4	CC	CC	AA	CC	AA	TT	GG	CC	TT	18	CC	CC	AA	CC	AA	GG	CC	12	GG	CC	AA	1	GG	AA	8	AA	GG	CC	3	CC	GG	GG	TT	CC	CC	TT	CC	AA	CC	1
	GEMS55	21	GG	GG	3	CC	GG	AA	4	CC	CC	AA	CC	AA	TT	GG	CC	TT	18	CC	CC	AA	CC	AA	GG	CC	12	GG	CC	AA	1	AA	AA	8	AA	GG	CC	3	CC	GG	AA	TT	CC	CC	TT	CC	AA	CC	1
	M153	21	GG	GG	3	CC	GG	AA	4	CC	CC	AA	CC	AA	TT	GG	CC	TT	18	CC	CC	AA	CC	AA	GG	CC	12	GG	CC	AA	1	AA	AA	8	AA	GG	CC	3	CC	GG	AA	TT	CC	CC	TT	CC	AA	CC	1
	GEMS33	21	GG	GG	3	CC	GG	AA	4	CC	CC	AA	CC	AA	TT	GG	CC	TT	18	CC	CC	AA	CC	AA	GG	CC	12	GG	CC	AA	1	GG	AA	8	AA	GG	CC	3	CC	GG	GG	TT	CC	CC	TT	CC	AA	CC	1
	CIMBL143	21	GG	GG	3	CC	GG	AA	4	CC	CC	AA	CC	AA	TT	GG	CC	TT	18	CC	CC	AA	CC	AA	GG	CC	12	GG	CC	AA	1	AA	AA	8	AA	GG	CC	3	CC	GG	AA	TT	CC	CC	TT	CC	AA	CC	1
	CIMBL50	21	GG	GG	3	CC	GG	AA	4	CC	CC	AA	CC	AA	TT	GG	CC	TT	18	CC	CC	AA	CC	AA	GG	CC	12	GG	CC	AA	1	GG	AA	8	AA	AA	CC	3	CC	GG	GG	TT	CC	CC	TT	CC	AA	CC	1
	CML361	21	GG	GG	3	CC	GG	AA	4	CC	CC	AA	CC	AA	TT	GG	CC	TT	18	CC	CC	AA	CC	AA	GG	CC	12	GG	CC	AA	1	GG	AA	8	AA	GG	CC	3	CC	GG	GG	TT	CC	CC	TT	CC	AA	CC	1
	CIMBL98	21	GG	GG	3	CC	GG	AA	4	CC	CC	AA	CC	AA	TT	GG	CC	TT	18	CC	CC	AA	CC	AA	GG	CC	12	GG	CC	AA	1	GG	AA	8	AA	GG	CC	3	CC	GG	GG	TT	CC	CC	TT	CC	AA	CC	1
	Nan21-3	21	GG	GG	3	CC	GG	AA	4	CC	CC	AA	CC	AA	TT	GG	CC	TT	18	CC	CC	AA	CC	AA	GG	CC	12	GG	CC	AA	1	AA	AA	8	AA	GG	CC	3	CC	GG	AA	TT	CC	CC	TT	CC	AA	CC	1
	CML189	21	GG	GG	3	CC	GG	AA	4	CC	CC	AA	CC	AA	TT	GG	CC	TT	18	CC	CC	AA	CC	AA	GG	CC	12	GG	CC	AA	1	GG	AA	8	AA	AA	CC	3	CC	GG	GG	TT	CC	CC	TT	CC	AA	CC	1
	CIMBL16	21	GG	GG	3	CC	GG	AA	4	CC	CC	AA	CC	AA	TT	GG	CC	TT	18	CC	CC	AA	CC	AA	GG	CC	12	GG	CC	AA	1	GG	AA	8	AA	AA	CC	3	CC	GG	GG	TT	CC	CC	TT	CC	AA	CC	1
	CIMBL151	21	GG	GG	3	CC	GG	AA	4	CC	CC	AA	CC	AA	TT	GG	CC	TT	18	CC	CC	AA	CC	AA	GG	CC	12	GG	CC	AA	1	GG	AA	8	AA	AA	CC	3	CC	GG	GG	TT	CC	CC	TT	CC	AA	CC	1
	CML121	21	GG	GG	3	CC	GG	AA	4	CC	CC	AA	CC	AA	TT	GG	CC	TT	18	CC	CC	AA	CC	AA	GG	CC	12	GG	CC	AA	1	GG	AA	8	AA	GG	CC	3	CC	GG	GG	TT	CC	CC	TT	CC	AA	CC	1
	CIMBL149	21	GG	GG	3	CC	GG	AA	4	CC	CC	AA	CC	AA	TT	GG	CC	TT	18	CC	CC	AA	CC	AA	GG	CC	12	GG	CC	AA	1	GG	AA	8	AA	GG	CC	3	CC	GG	GG	TT	CC	CC	TT	CC	AA	CC	1
	CML290	21	GG	GG	3	CC	GG	AA	4	CC	CC	AA	CC	AA	TT	GG	CC	TT	18	CC	CC	AA	CC	AA	GG	CC	12	GG	CC	AA	1	GG	AA	8	AA	AA	CC	3	CC	GG	GG	TT	CC	CC	TT	CC	AA	CC	1
	CIMBL137	21	GG	GG	3	CC	GG	AA	4	CC	CC	AA	CC	AA	TT	GG	CC	TT	18	CC	CC	AA	CC	AA	GG	CC	12	GG	CC	AA	1	AA	AA	8	AA	GG	CC	3	CC	GG	AA	TT	CC	CC	TT	CC	AA	CC	1
	BZN	21	GG	GG	3	CC	GG	AA	4	CC	CC	AA	CC	AA	TT	GG	CC	TT	18	CC	CC	AA	CC	AA	GG	CC	12	GG	CC	AA	1	GG	AA	8	AA	GG	CC	3	CC	GG	GG	TT	CC	CC	TT	CC	AA	CC	1
	Sy3073	21	GG	GG	3	CC	GG	AA	4	CC	CC	AA	CC	AA	TT	GG	CC	TT	18	CC	CC	AA	CC	AA	GG	CC	12	GG	CC	AA	1	AA	AA	8	AA	GG	CC	3	CC	GG	AA	TT	CC	CC	TT	CC	AA	CC	1
	GEMS54	21	GG	GG	3	CC	GG	AA	4	CC	CC	AA	CC	AA	TT	GG	CC	TT	18	CC	CC	AA	CC	AA	GG	CC	12	GG	CC	AA	1	GG	AA	8	AA	GG	CC	3	CC	GG	GG	TT	CC	CC	TT	CC	AA	CC	1
	Qi205	21	GG	GG	3	CC	GG	AA	4	CC	CC	AA	CC	AA	TT	GG	CC	TT	18	CC	CC	AA	CC	AA	GG	CC	12	GG	CC	AA	1	GG	AA	8	AA	GG	CC	3	CC	GG	GG	TT	CC	CC	TT	CC	AA	CC	1
	CA47	21	GG	GG	3	CC	GG	AA	4	CC	CC	AA	CC	AA	TT	GG	CC	TT	18	CC	CC	AA	CC	AA	GG	CC	12	GG	CC	AA	1	AA	AA	8	AA	GG	CC	3	CC	GG	AA	TT	CC	CC	TT	CC	AA	CC	1
	GEMS56	21	GG	GG	3	CC	GG	AA	4	CC	CC	AA	CC	AA	TT	GG	CC	TT	18	CC	CC	AA	CC	AA	GG	CC	12	GG	CC	AA	1	GG	AA	8	AA	GG	CC	3	CC	GG	GG	TT	CC	CC	TT	CC	AA	CC	1
	7381	21	GG	GG	3	CC	GG	AA	4	CC	CC	AA	CC	AA	TT	GG	CC	TT	18	CC	CC	AA	CC	AA	GG	CC	12	GG	CC	AA	1	GG	AA	8	AA	GG	CC	3	CC	GG	GG	TT	CC	CC	TT	CC	AA	CC	1
	GEMS66	21	GG	GG	3	CC	GG	AA	4	CC	CC	AA	CC	AA	TT	GG	CC	TT	18	CC	CC	AA	CC	AA	GG	CC	12	GG	CC	AA	1	AA	AA	8	AA	GG	CC	3	CC	GG	AA	TT	CC	CC	TT	CC	AA	CC	1
	K12	21	GG	GG	3	CC	GG	AA	4	CC	CC	AA	CC	AA	TT	GG	CC	TT	18	CC	CC	AA	CC	AA	GG	CC	12	GG	CC	AA	1	GG	AA	8	AA	GG	CC	3	CC	GG	GG	TT	CC	CC	TT	CC	AA	CC	1
	B73	21	GG	GG	3	CC	GG	AA	4	CC	CC	AA	CC	AA	TT	GG	CC	TT	18	CC	CC	AA	CC	AA	GG	CC	12	GG	CC	AA	1	AA	AA	8	AA	GG	CC	3	CC	GG	AA	TT	CC	CC	TT	CC	AA	CC	1
	S22	21	GG	GG	3	CC	GG	AA	4	CC	CC	AA	CC	AA	TT	GG	CC	TT	18	CC	CC	AA	CC	AA	GG	CC	12	GG	CC	AA	1	GG	AA	8	AA	GG	CC	3	CC	GG	GG	TT	CC	CC	TT	CC	AA	CC	1
	K22	21	GG	GG	3	CC	GG	AA	4	CC	CC	AA	CC	AA	TT	GG	CC	TT	18	CC	CC	AA	CC	AA	GG	CC	12	GG	CC	AA	1	AA	AA	8	AA	GG	CC	3	CC	GG	AA	TT	CC	CC	TT	CC	AA	CC	1
	P178	21	GG	GG	3	CC	GG	AA	4	CC	CC	AA	CC	AA	TT	GG	CC	TT	18	CC	CC	AA	CC	AA	GG	CC	12	GG	CC	GG	1	GG	AA	8	AA	GG	CC	3	CC	GG	GG	TT	CC	CC	TT	CC	AA	CC	1
[truncated: 342 more columns]
