# Supplementary material for: Genetic variation in ZmTIP1 contributes to root hair elongation and drought tolerance in maize
Source: Plant Biotechnol J. 2019 Nov 19;18(5):1271–83. doi: 10.1111/pbi.13290 (PMC7152618; doi:10.1111/pbi.13290)
Supplement: Supplementary file 6 — Table S2 List of proteins identified by mass spectrometry analysis. [file PBI-18-1271-s002.xlsx]

## Sheet: Sheet1
Table S2 List of proteins identified by mass spectrometry analysis.
Gene	Name	Description	Peptides (95%)				Unused protein scores
			Rep1	Rep2	Rep3	Rep4	Rep1	Rep2	Rep3	Rep4
AT5G53620	TIP1/PAT24	ankyrin repeat family protein with DHHC zinc finger domain	19	21	31	55	582	474	508	1090
AT2G14255	PAT23	ankyrin repeat family protein with DHHC zinc finger domain	3	5	5	12	32	25	25	64
AT4G04720	CPK21	calcium-dependent protein kinase 21	4	3	2	9	22	20	36	21
AT4G20360	RABE1B	RAB GTPase homolog E1B	8	9	8	8	132	49	114	165
AT3G51600	LTP5	lipid transfer protein 5	2	3	8	5	55	60	97	69
AT3G53420	PIP2A	plasma membrane intrinsic protein 2A	5	3	3	5	48	19	24	41
AT1G59870	PEN3	ABC-2 and Plant PDR ABC-type transporter family protein	11	9	10	21	39	29	81	183
ATCG00480	ATPB	ATP synthase subunit beta	4	6	10	15	20	59	119	61
AT1G67090	RBCS1A	ribulose bisphosphate carboxylase small chain 1A	6	11	8	4	31	130	69	78
AT4G36940	NAPRT1	nicotinate phosphoribosyltransferase 1	6	2	5	4	21	16	28	16
AT1G20620	CAT3	catalase 3	18	26	30	24	181	230	323	159
AT1G75750	GASA1	GAST1 protein homolog 1	10	9	23	28	163	147	415	397
ATCG00020	PSBA	photosystem II reaction center protein A	1	3	2	2	17	42	33	24
AT2G39730	RCA	rubisco activase	9	16	13	15	259	272	198	335
AT1G07920		GTP binding Elongation factor Tu family protein	7	7	6	4	77	74	72	52
ATCG00120	ATPA	ATP synthase subunit alpha	11	11	14	10	84	82	195	111
AT1G59870	AAC1	ADP/ATP carrier 1	1	3	7	3	39	29	81	183
AT3G26650	GAPA	glyceraldehyde 3-phosphate dehydrogenase A subunit	8	9	11	5	23	41	134	45
AT1G13440	GAPC2	glyceraldehyde-3-phosphate dehydrogenase C2	17	20	22	10	145	186	300	102
ATMG00140	ORF167	hypothetical protein	1	2	2	5	16	20	28	28
ATCG00830	RPL2.1	ribosomal protein L2	24	21	14	20	451	294	90	288
AT5G02960		ribosomal protein S12/S23 family protein	3	3	4	1	21	30	34	29
AT5G40950	RPL27	ribosomal protein large subunit 27	7	1	1	4	198	35	46	61
AT1G04480		ribosomal protein L14p/L23e family protein	10	12	11	19	188	136	182	301
AT2G19750		ribosomal protein S30 family protein	2	2	2	1	101	68	54	55
AT5G40950	RPL27	ribosomal protein large subunit 27	7	1	1	4	198	35	46	61
ATCG00065	RPS12A	ribosomal protein S12A	1	1	3	1	39	42	37	19
AT2G19740		ribosomal protein L31e family protein	4	5	4	3	31	41	114	27
ATCG00160	RPS2	ribosomal protein S2	5	2	14	9	51	61	100	104
AT2G36620	RPL24A	ribosomal protein L24	1	2	2	1	20	38	16	18
ATCG00830	RPL2.1	ribosomal protein L2	24	21	14	20	451	294	90	288
AT3G11510		ribosomal protein S11 family protein	3	4	6	4	15	20	191	109
1Peptides (95%): The number of unique peptides that were identified in samples at 95% confidence levels.
2Unused protein scores indicate the peptide scores that were assigned to a higher-scoring protein. It is a reflection of
peptide’s uniqueness to a specefic protein.
