# Supplementary material for: Genetic variation in ZmTIP1 contributes to root hair elongation and drought tolerance in maize
Source: Plant Biotechnol J. 2019 Nov 19;18(5):1271–83. doi: 10.1111/pbi.13290 (PMC7152618; doi:10.1111/pbi.13290)
Supplement: Supplementary file 7 — Table S3 PCR primer sequences used in the presented research. [file PBI-18-1271-s001.xlsx]

## Sheet: Sheet1
Table S3 PCR primer sequences used in the present research.
Experimental purpose	Primer name	DNA sequence (5′to 3′)
ZmTIP1 resequencing primers	ZmTIP1-CDS-3F	GGCGTCGGAGATCGAGGTGCTCGAGGACAC
	ZmTIP1-CDS-890R	CCAATAATGGTGCACCAAAGAAGAGGAGCGAG
	ZmTIP1-CDS-609F	GCAAGACAAAGAAGGTTGTACTCCATTACAT
	ZmTIP1-CDS-1780R	AGTTTGCTTGTGAAACAGCGCAACTATGGTCA
	ZmTIP1-3UTR-F	GCCCACTGATGAGGAAAT
	ZmTIP1-3UTR-R	AGCCCGAGTACAGGTCGA
	ZmTIP1-961F	GGTGCTCAACAGACCCTACTC
	ZmTIP1-139R	TGTACACGTCGTTCTTCAGCG
	ZmTIP1-1568F	GTTATCCCTTGAACTGGCCATTGAGGACCGA
	ZmTIP1-452R	CACATGTACGTAGAACTCTAAGAATTGATCG
	ZmTIP1-1563F	TCACCGTCGTCTGGGCAGGGCGTAGCAT
	ZmTIP1-474R	ACAGTATGGTTAGTATGGTTGTATGTACTGC
qRT-PCR primers	Q1674-F	AATGGGAATGATACAGATGACAAGT
	Q1801-2R	TTGGCTATGAGGTTTTGAGTTTGCT
	ZmUbi2-F	TGGTTGTGGCTTCGTTGGTT
	ZmUbi2-R	GCTGCAGAAGAGTTTTGGGTACA
	Actin2-F	CCATCCAAGCTGTTCTCTCC
	Actin2-R	AGACACACCATCACCAGAATCC
ZmTIP1 cloning primers	ZmTIP1-F	ATGGCGTCGGAGATCGAG
	ZmTIP1-R	TCACAATGGGATAAGAGA
	ZmTIP1-N-F	ATGGCGTCGGAGATCGAGGTG
	ZmTIP1-N-R	ATCCCTTTGATTTTGCGAGCCC
	ZmTIP1-C-F	ATGGATGAACCGTTGCTGAAGATGGA
	ZmTIP1-C-R	CAATGGGATAAGAGACCGAACA
ZmTIP1 transgenic positive identification primers	ZmTIP1-CDS-1231F	TGCCCTTGGGTATCTAAT
	NosT-R	CCGATCTAGTAACATAGATGACACC
ZmTIP1 Mu-insertional identification primers	218F	AGAGTCACCGTTCGTAAT
	600R	CATAAACCAGCTCCGAAA
	TIP1-F	ATGGCGTCGGAGATCGAG
	961F	GGTGCTCAACAGACCCTACTC
	TiR6	AGAGAAGCCAACGCCAWCGCCTCYATTTCGTC
ZmTIP1 RT-PCR primers	228F	CCACGCGCTTCAGTGGGCCGCA
	1720R	CACCGTTCTGCTGCGAAACT
ZmTIP1 1.5-kb promoter fragments amplication primers	ZmTIP1B73&Mo17-F	TATGTGATCTCCCCAGTAGAGTCGCCAAAA
	ZmTIP1CIMBL55-F	CCTGGTGCGCTGTCGTGCTAGGCTTGGT
	Pro-R	GGGTTCGGTGGGGTCGGGGCGGGGTCCGGG
ZmCPK9 and ZmCPK35 amplication primers	ZmCPK9-F	ATGGGGCAGTGTTGTAGCAGA
	ZmCPK9-C3A-F	ATGGGGCAGGCTTGTAGCAGAG
	ZmCPK9-C4A-F	ATGGGGCAGTGTGCTAGCAGAG
	ZmCPK9-C3&4A-F	ATGGGGCAGGCTGCTAGCAGAG
	ZmCPK9-R	CTACTTGAGCCTCATTGGCTGC
	ZmCPK35-F	ATGGGCAACTGCTTCACCAGGA
	ZmCPK35-C3A-F	ATGGGCAACGCTTTCACCAGGA
	ZmCPK35-R	GGTATAACTTCCCTTCCTCA
